# Supplementary material for: Long-Term Application of Fermented Fertilizer Attenuates the Accumulation of Antibiotic Resistance Genes in Aquaculture Sediment
Source: Microorganisms. 2026 May 25;14(6):1193. doi: 10.3390/microorganisms14061193 (PMC13303721; doi:10.3390/microorganisms14061193)
Supplement: Supplementary file 1 [file microorganisms-14-01193-s001.zip]

Archive with 3 entries (3 files):
- Table S3 Sequencing quality summary.pdf
- Table S2.pdf
- Table S1.pdf
